# Supplementary material for: CRISPR/Cas-Based Gene Editing Strategies for DOCK8 Immunodeficiency Syndrome
Source: Front Genome Ed. 2022 Mar 17;4:793010. doi: 10.3389/fgeed.2022.793010 (PMC8969908; doi:10.3389/fgeed.2022.793010)
Supplement: Supplementary file 1 [file Table1.xlsx]

## Sheet: Ark1
Supplementary Table S1. DOCK8 gene variants.
Manuscript title	Authors	Type of DOCK8 variant	MESH term
Peripheral eosinophilia in primary immunodeficiencies of actin dysregulation: A case series of Wiskott-Aldrich syndrome, CARMIL2 and DOCK8 deficiency and review of the literature	David Kima, Aysegul Unerb, Arzu Saglamb, Amy Chadburna, Genevieve M. Cranea	c. 4698C>G, p.Thr1566X	dock8 deficiency AND deficiency [Case Reports]
DOCK8 Deficiency Presenting as an IPEX-Like Disorder	Fayhan J. Alroqi, Louis-Marie Charbonnier, Sevgi Keles, Fatima Ghandour, Pierre Mouawad, Rami Sabouneh, Reem Mohammed, Abduarahman Almutairi, Janet Chou, Michel J. Massaad, Raif S. Geha, Zeina Baz, Talal A. Chatila	c.2402.1G>A; p.R500X	dock8 deficiency AND deficiency [Case Reports]
		c.1498 C>T; p.R500X	dock8 deficiency AND deficiency [Case Reports]
from Combined Immunodeficiency Associated with DOCK8 Mutations**	Qian Zhang, Jeremiah C. Davis, Ian T. Lamborn, Alexandra F. Freeman,, Huie Jing, Amanda J. Favreau, Helen F. Matthews, , Joie Davis, Maria L. Turner, Gulbu Uzel, Steven M. Holland, Helen C. Su		dock8 deficiency AND deficiency [Case Reports]
** from suplementary appendix:		c.538-15T>G, p.E180VfsX4	dock8 deficiency AND deficiency [Case Reports]
		c.1153G>T, p.E1153g>T	dock8 deficiency AND deficiency [Case Reports]
		c.745C>T, p.R249X	dock8 deficiency AND deficiency [Case Reports]
		c.538-18C>G, p.E180VfsX4	dock8 deficiency AND deficiency [Case Reports]
		c.3290delC, p.T109KfsC29	dock8 deficiency AND deficiency [Case Reports]
		c. 3303_3304insTGGCTGCT, p.A1102WfsX27	dock8 deficiency AND deficiency [Case Reports]
		c.1214A>G, p.K405R	dock8 deficiency AND deficiency [Case Reports]
Allogeneic hematopoietic stem cell and liver transplantation in a young girl with dedicator of cytokinesis 8 protein deficiency	Zarife Kuloglu, Deniz Balcız, Zehra Şule Haskoloğlu, Tanıl Kendirli, Meltem Bingöl-Koloğlu, Ceyda Tuna-Kırsaçlıoğlu , Sevgi Bal , Suna Selbuz, Onur Kırımker , Berna Savaş, Cansu Altuntaş, Şükrü Nail Güner, Özlem Selvi Can, Kaan Karayalçın, Figen Doğu, Aydan Kansu Tanca, Aydan İkincioğulları	c.250delG, pD85Tfs*45	dock8 deficiency AND deficiency [Case Reports]
Compound Heterozygous DOCK8 Mutations in a Patient with B Lymphoblastic Leukemia and EBV-Associated Diffuse Large B Cell Lymphoma	David Buchbinder, Ivan Kirov, Jeffrey Danielson, Nirali N. Shah, Alexandra F. Freeman, Rishikesh S. Chavan, Helen C. Su	c.1128_1132del , pSer376ArgsFs5	dock8 deficiency AND deficiency [Case Reports]
		c.4474-1G>C (frameshift in exon 11)	dock8 deficiency AND deficiency [Case Reports]
DOCK8 mutation diagnosed using whole-exome sequencing of the dried blood spot-derived DNA: a case report of an Iraqi girl diagnosed in Japan	Lika'a Fasih Y Al-Kzayer, Hanadi Munaf H Al-Aradi, Tomonari Shigemura, Kenji Sano , Miyuki Tanaka, Motoharu Hamada , Kenan Hussien Ali, Osamah Mohammed Aldaghir, Yozo Nakazawa, Yusuke Okuno	c.3332delT, p.Phe1113LeFs*	dock8 deficiency AND deficiency [Case Reports]
DOCK8 deficiency in six Iranian patients	Shiva Saghafi, Zahra Pourpak, Franziska Nussbaumer, Mohammad Reza Fazlollahi	Del(Exon1-48)	dock8 deficiency AND deficiency [Case Reports]
		Del(Exon1-44)	dock8 deficiency AND deficiency [Case Reports]
		Del(Exon11-13)	dock8 deficiency AND deficiency [Case Reports]
		Del(Exon11-14)	dock8 deficiency AND deficiency [Case Reports]
		Del(Exon 25-26)	dock8 deficiency AND deficiency [Case Reports]
Hypomorphic function and somatic reversion of DOCK8 cause combined immunodeficiency without hyper-IgE	Anne-Kathrin Kienzler, Pauline A van Schouwenburg, John Taylor, Ishita Marwah, Richa U Sharma, Charlotte Noakes, Kate Thomson, Ross Sadler, Shelley Segal, Berne Ferry, Jenny C Taylor, Edward Blair, Helen Chapel, Smita Y Patel	c.6019dupT (p.Tyr2007Leufs*12)	dock8 deficiency AND deficiency [Case Reports]
DOCK 8 Deficiency, EBV+ Lymphomatoid Granulomatosis, and Intrafamilial Variation in Presentation	Dimitriades, Victoria R; Devlin, Vincent; Pittaluga, Stefania; Su, Helen C; Holland, Steven M; Wilson, Wyndham; Dunleavy, Kieron; Shah, Nirali N; Freeman, Alexandra F	c.1805G>A, p.W602X and c.4540delG, p.E1514KfsX8	dock8 deficiency AND deficiency [Case Reports]
DOCK8 deficiency in a boy who presented with a giant aortic aneurysm between aortic root and iliac bifurcation	Türkan Patıroğlu, Himmet Haluk Akar, Mehmet Sait Doğan, Kazım Üzüm	Del(Exon18-48)	dock8 deficiency AND deficiency [Case Reports]
A novel homozygous DOCK8 mutation associated with unusual coexistence of gross molluscum contagiosum and epidermodysplasia verruciformis in a DOCK8 deficiency patient	Y-Q Liu, G-L Zhang, X-H Mo, B Wang, F Wu 1, J Chen, H Luo, L-D Zhu, M-Y Xu, Q Zhou, Q-L Cai, X-L Wang	c.5963G>C(p.Gly1988Ala)	dock8 deficiency AND deficiency [Case Reports]
A 17-year old patient with DOCK8 deficiency, severe oral HSV-1 and aggressive periodontitis - a case of virally induced periodontitis?	K Betts, L Abusleme, A F Freeman, M Sarmadi, G Fahle, S Pittaluga, J Cuellar-Rodriguez, D Hickstein, S M Holland, H Su, N M Moutsopoulos	Del(Exon28-35)	dock8 deficiency AND deficiency [Case Reports]
Additional diverse findings expand the clinical presentation of DOCK8 deficiency	Ozden Sanal 1, Huie Jing, Tuba Ozgur, Deniz Ayvaz, Dara M Strauss-Albee, Sibel Ersoy-Evans, Ilhan Tezcan, Gulten Turkkani, Helen F Matthews, Goknur Haliloglu, Aysel Yuce, Bilgehan Yalcin, Ozay Gokoz, Kader K Oguz, Helen C Su	c.2401 G>C → p. A746_S800del	dock8 deficiency AND deficiency [Case Reports]
		c.4698 C>G → p. Thr1566X plus c.2389A>G → p. Val797Met	dock8 deficiency AND deficiency [Case Reports]
		c.4698 C>G → p. Thr1566X plus c.2389A>G → p. Val797Met	dock8 deficiency AND deficiency [Case Reports]
		c.4339 T>C → p. Cys1447Arg	dock8 deficiency AND deficiency [Case Reports]
		Homozygous c.4339 T>C → p. Cys1447Arg	dock8 deficiency AND deficiency [Case Reports]
		Del(Exon1-9)	dock8 deficiency AND deficiency [Case Reports]
Successful interferon-alpha 2b therapy for unremitting warts in a patient with DOCK8 deficiency	Daifulah Al-Zahrani, Ali Raddadi, Michel Massaad, Sevgi Keles, Haifa H. Jabara, Talal A. Chatila, Raif Geha,	c.5223+5 g>a	dock8 deficiency AND deficiency [Case Reports]
Haploidentical stem cell transplantation in DOCK8 deficiency - Successful control of pre-existing severe viremia with a TCRaß/CD19-depleted graft and antiviral treatment	Sujal Ghosh, Friedhelm R Schuster, Ortwin Adams, Florian Babor, Arndt Borkhardt, Patrizia Comoli, Rupert Handgretinger, Peter Lang, Hans-Jürgen Laws, Meinolf Siepermann, Roland Meisel	Del(Exon46)	dock8 deficiency AND deficiency [Case Reports]
Grave aortic aneurysmal dilatation in DOCK8 deficiency	Muna Al Mutairi , Hamoud Al-Mousa, Bander AlSaud, Abbas Hawwari, Mansour AlJoufan, Abdulkarim AlWesaibi, Zohair AlHalees, Sulaiman M Al-Mayouf	Del(Exon1-13)	dock8 deficiency AND deficiency [Case Reports]
Early Diagnosis in Dedicator of Cytokinesis 8 (DOCK8) Deficiency*	Deidre R Chang, Jennifer Toh, Gabriele de Vos, Tatyana Gavrilova	c.1294C>T	dock8 deficiency AND deficiency [Case Reports]
Large deletions and point mutations involving the dedicator of cytokinesis 8 (DOCK8) in the autosomal-recessive form of hyper-IgE syndrome	Karin R Engelhardt , Sean McGhee, Sabine Winkler, Atfa Sassi, Cristina Woellner, Gabriela Lopez-Herrera, Andrew Chen, Hong Sook Kim, Maria Garcia Lloret, Ilka Schulze, Stephan Ehl, Jens Thiel, Dietmar Pfeifer, Hendrik Veelken, Tim Niehues, Kathrin Siepermann, Sebastian Weinspach, Ismail Reisli, Sevgi Keles, Ferah Genel, Necil Kutukculer, Yildiz Camcioğlu, Ayper Somer, Elif Karakoc-Aydiner, Isil B…	Del(Exon1-25)	dock8 deficiency AND deficiency [Case Reports]
		Del(Exon1-26)	dock8 deficiency AND deficiency [Case Reports]
		Del(Exon10-x)	dock8 deficiency AND deficiency [Case Reports]
		Del(exon 46) frameshift/stop codon9	dock8 deficiency AND deficiency [Case Reports]
Clinically focused exome sequencing identifies an homozygous mutation that confers DOCK8 deficiency	Allison J Burbank, Shaili N Shah, Maureen Montgomery, David Peden, Teresa K Tarrant , Eric T Weimer		dock8 deficiency AND deficiency [Case Reports]
Acute eosinophilic pneumonia occurring in a dedicator of cytokinesis 8 (DOCK8) deficient patient	Ikuya Tsuge, Komei Ito, Tamae Ohye, Naoyuki Kando, Yasuto Kondo, Yoichi Nakajima, Chisato Inuo, Hiroki Kurahashi, Atsuo Urisu	c. 850 851delCT; p. L284fsX292	dock8 deficiency AND deficiency [Case Reports]
Plasmacytoid dendritic cell depletion in DOCK8 deficiency: rescue of severe herpetic infections with IFN-α 2b therapy	Sevgi Keles, Haifa H Jabara , Ismail Reisli, Douglas R McDonald, Isil Barlan, Rima Hanna-Wakim, Ghassan Dbaibo, Gerard Lefranc, Waleed Al-Herz, Raif S Geha, Talal A Chatila	C1869 G>C	dock8 deficiency AND deficiency [Case Reports]
		Del(exon26-39)	dock8 deficiency AND deficiency [Case Reports]
Ten-year follow-up of a DOCK8-deficient child with features of systemic lupus erythematosus	Zineb Jouhadi, Khadija Khadir, Fatima Ailal, Kenza Bouayad, Sellama Nadifi, Karin R Engelhardt, Bodo Grimbacher	c.3059–3060del	dock8 deficiency AND deficiency [Case Reports]
Vaccine strain varicella-zoster virus-induced central nervous system vasculopathy as the presenting feature of DOCK8 deficiency	Angela Sabry, Pia J Hauk, Huie Jing, Helen C Su, Nicholas V Stence, David M Mirsky, Maria A Nagel, Jordan K Abbott, Leonard L Dragone, Jennifer Armstrong-Wells, Donna J Curtis, Randall Cohrs, D Scott Schmid, Don Gilden, Erwin W Gelfand	c.1266delC / p.Y423TfsX18	dock8 deficiency AND deficiency [Case Reports]
Combined DOCK8 and CLEC7A mutations causing immunodeficiency in 3 brothers with diarrhea, eczema, and infections	Darrell L Dinwiddie, Stephen F Kingsmore, Sonia Caracciolo, Giuseppe Rossi, Daniele Moratto, Cinzia Mazza, Cristiano Sabelli, Rosa Bacchetta, Laura Passerini, Chiara Magri, Callum J Bell, Neil A Miller, Shannon L Hateley, Carol J Saunders, Lu Zhang, Gary P Schroth, Sergio Barlati, Raffaele Badolato	c.3193delA, p.Ser1065AlafsX17	dock8 deficiency AND deficiency [Case Reports]
Unusual presentation of combined immunodeficiency in a child with homozygous DOCK8 mutation	Barbara A Brunet, Ray Rodriguez	c.5057delT, p.Leu1686ArgfsX6	dock8 deficiency AND deficiency [Case Reports]
Dedicator of cytokinesis 8 deficiency: a predisposition to sclerosing cholangitis	Tejshri Shah, Catherine Cale , Nedim Hadzic, Alison Jones	Del(Exon11)	dock8 deficiency AND deficiency [Case Reports]
Early Diagnosis in Dedicator of Cytokinesis 8 (DOCK8) Deficiency	Deidre R. Chang, MD, Jennifer Toh, MD, Gabriele de Vos, MD, and Tatyana Gavrilova, MD2	(c.1294C>T; p.R432X	dock8 deficiency AND deficiency [Case Reports]
In DOCK8 deficiency donor cell engraftment post-genoidentical hematopoietic stem cell transplantation is possible without conditioning	Hamoud Al-Mousa, Abbas Hawwari, Zobaida Alsum	(chr9: g. 209,111_338,227 del 129,1160	dock8 deficiency AND deficiency [Case Reports]
Successful long-term correction of autosomal recessive hyper-IgE syndrome due to DOCK8 deficiency by hematopoietic stem cell transplantation	T C Bittner, U Pannicke, E D Renner, G Notheis, F Hoffmann, B H Belohradsky, U Wintergerst, M Hauser, B Klein, K Schwarz, I Schmid, M H Albert	c.5132C > A, p.Ser1711Stop	dock8 deficiency AND deficiency [Case Reports]
Novel dedicator of cytokinesis 8 mutations identified by multiplex ligation-dependent probe amplification	Beáta Tóth, Zsuzsanna Pistár, Gabriella Csorba, István Balogh, Tímea Kovács, Melinda Erdős, László Maródi	Del(Exon1-14) and Del(exon8-18)	dock8 deficiency AND deficiency [Case Reports]
Successful bone marrow transplantation for DOCK8 deficient hyper IgE syndrome	Ayse Metin, Betul Tavil, Fatih Azık, Dilek Azkur, Ikbal Ok-Bozkaya, Can Kocabas, Bahattin Tunc, Duygu Uckan	Del(exon25)	dock8 deficiency AND deficiency [Case Reports]
Beneficial IFN-α treatment of tumorous herpes simplex blepharoconjunctivitis in dedicator of cytokinesis 8 deficiency	Cihan Papan, Beate Hagl, Valerie Heinz, Michael H Albert, Oliver Ehrt, Julie Sawalle-Belohradsky, Jens Neumann, Martin Ries, Philip Bufler, Andreas Wollenberg, Ellen D Renner	c.3120+1g>t, skipped exon 25	dock8 deficiency AND deficiency [Case Reports]
A case of partial dedicator of cytokinesis 8 deficiency with altered effector phenotype and impaired CD8⁺ and natural killer cell cytotoxicity	Raquel Ruiz-García, Sara Lermo-Rojo, Luis Martínez-Lostao, Esther Mancebo, Sergio Mora-Díaz, Estela Paz-Artal, Jesús Ruiz-Contreras, Alberto Anel, Luis I González-Granado, Luis M Allende	IVS1715 G>A	dock8 deficiency AND deficiency [Case Reports]
Successful engraftment of donor marrow after allogeneic hematopoietic cell transplantation in autosomal-recessive hyper-IgE syndrome caused by dedicator of cytokinesis 8 deficiency	Douglas R McDonald, Michel J Massaad, Alicia Johnston, Sevgi Keles, Talal Chatila, Raif S Geha, Sung-Yun Pai	Del(28-35)	dock8 deficiency AND deficiency [Case Reports]
Addtional patient mutations from the ClinVar database without references		Variation
		c.1418A>G, p.Lys473Arg
		Del(EX10-23) DEL (c.1126-395_2971-2751del)
		c.3504_3505insTGGCTGCT
		c.4162C>T
		EX4-26, DEL (c.1126-395_2971-2751del)
		EX2-46
